# Supplementary material for: Lifestyle factors and high body mass index are associated with different multimorbidity clusters in the Brazilian population
Source: PLoS One. 2018 Nov 20;13(11):e0207649. doi: 10.1371/journal.pone.0207649 (PMC6245742; doi:10.1371/journal.pone.0207649)
Supplement: S1 File — (TXT) [file pone.0207649.s001.txt]

                                                       ___  ____  ____  ____  ____(R)
                                                      /__    /   ____/   /   ____/   
                                                     ___/   /   /___/   /   /___/    
                                                       Statistics/Data Analysis      
      
      -------------------------------------------------------------------------------
     1 . 
     2 . *****************************************************************************
      > ***
     3 . **********CLUSTER 1 - cardiometabolic/cancer cluster (table 2)
     4 . *****************************************************************************
      > ***
     5 . 
     6 . mi estimate, cmdok: svy: regress defcluster1 i.sex i.age_gp4 ib3.education ib
      > 1.marital ib2.rural i.health_ins i.ocupado i.smoke_stat ib2.nutri ib2.bmi_cat
      > _imp 
      
      Multiple-imputation estimates                 Imputations       =           32
      Survey: Linear regression                     Number of obs     =       60,202
      
      Number of strata  =         1                 Population size   =  146,308,458
      Number of PSUs    =     6,055
                                                    Average RVI       =       0.0455
                                                    Largest FMI       =       0.2354
                                                    Complete DF       =         6054
      DF adjustment:   Small sample                 DF:     min       =       509.79
                                                            avg       =     5,144.51
                                                            max       =     6,012.16
      Model F test:       Equal FMI                 F(  18, 5918.6)   =       377.56
      Within VCE type:   Linearized                 Prob > F          =       0.0000
      
      ------------------------------------------------------------------------------
       defcluster1 |      Coef.   Std. Err.      t    P>|t|     [95% Conf. Interval]
      -------------+----------------------------------------------------------------
               sex |
        Feminino   |   .0616735   .0060852    10.13   0.000     .0497442    .0736028
                   |
           age_gp4 |
            25-39  |   .0613719   .0071247     8.61   0.000      .047405    .0753389
            40-59  |   .2936894    .008749    33.57   0.000     .2765381    .3108407
              60+  |   .5140078   .0108613    47.32   0.000     .4927157    .5352999
                   |
         education |
       Illiterate  |   .0119511   .0144754     0.83   0.409     -.016426    .0403281
          Primary  |   .0317094   .0091022     3.48   0.000     .0138658     .049553
        Secondary  |  -.0066728   .0081485    -0.82   0.413    -.0226468    .0093012
                   |
           marital |
              nao  |  -.0084049   .0064246    -1.31   0.191    -.0209996    .0041897
                   |
             rural |
           Urbano  |   .0356398   .0080625     4.42   0.000     .0198344    .0514453
                   |
        health_ins |
              sim  |   .0337321   .0072986     4.62   0.000     .0194241      .04804
                   |
           ocupado |
       desocupado  |    .042256    .006978     6.06   0.000     .0285767    .0559354
                   |
        smoke_stat |
       ex-fumante  |   .0802432   .0089975     8.92   0.000     .0626049    .0978816
          fumante  |   .0074143   .0092672     0.80   0.424    -.0107526    .0255813
                   |
             nutri |
                0  |   -.059345   .0195024    -3.04   0.002    -.0975769    -.021113
                1  |  -.0113502    .006836    -1.66   0.097    -.0247512    .0020509
                   |
       bmi_cat_imp |
      underweight  |  -.0124054   .0196618    -0.63   0.528    -.0510336    .0262228
       overweight  |   .0853846   .0072766    11.73   0.000     .0710947    .0996745
            obese  |   .1987893   .0099301    20.02   0.000     .1793116    .2182671
                   |
             _cons |  -.0614972   .0133438    -4.61   0.000     -.087656   -.0353385
      ------------------------------------------------------------------------------
      
     7 . 
     8 . collin defcluster1 sex age_gp4 education marital rural health_ins ocupado smo
      > ke_stat nutri bmi_cat_imp
      (obs=657,262)
      
        Collinearity Diagnostics
      
                              SQRT                   R-
        Variable      VIF     VIF    Tolerance    Squared
      ----------------------------------------------------
      defcluster1      1.30    1.14    0.7681      0.2319
             sex      1.13    1.06    0.8829      0.1171
         age_gp4      1.52    1.23    0.6560      0.3440
       education      1.48    1.22    0.6758      0.3242
         marital      1.04    1.02    0.9647      0.0353
           rural      1.11    1.05    0.9018      0.0982
      health_ins      1.14    1.07    0.8756      0.1244
         ocupado      1.22    1.10    0.8197      0.1803
      smoke_stat      1.08    1.04    0.9228      0.0772
           nutri      1.02    1.01    0.9787      0.0213
      bmi_cat_imp      1.05    1.02    0.9563      0.0437
      ----------------------------------------------------
        Mean VIF      1.19
      
                                 Cond
              Eigenval          Index
      ---------------------------------
          1     8.1817          1.0000
          2     0.9660          2.9102
          3     0.7375          3.3307
          4     0.6728          3.4872
          5     0.4527          4.2511
          6     0.3850          4.6100
          7     0.2216          6.0758
          8     0.1243          8.1119
          9     0.0982          9.1281
          10     0.0744         10.4865
          11     0.0716         10.6864
          12     0.0140         24.1495
      ---------------------------------
       Condition Number        24.1495 
       Eigenvalues & Cond Index computed from scaled raw sscp (w/ intercept)
       Det(correlation matrix)    0.3705
      
     9 . *****************************************************************************
      > ***
    10 . **********CLUSTER 2 - mental/occupational (table 3)
    11 . *****************************************************************************
      > ***
    12 . mi estimate: svy: regress defcluster2 i.sex i.age_gp4 ib3.education i.cor2 ib
      > 1.marital ib2.rural i.health_ins i.ocupado i.smoke_stat ib2.bmi_cat_imp
      
      Multiple-imputation estimates                 Imputations       =           32
      Survey: Linear regression                     Number of obs     =       60,202
      
      Number of strata  =         1                 Population size   =  146,308,458
      Number of PSUs    =     6,055
                                                    Average RVI       =       0.0387
                                                    Largest FMI       =       0.2877
                                                    Complete DF       =         6054
      DF adjustment:   Small sample                 DF:     min       =       353.30
                                                            avg       =     5,232.17
                                                            max       =     6,050.38
      Model F test:       Equal FMI                 F(  17, 5944.4)   =        31.17
      Within VCE type:   Linearized                 Prob > F          =       0.0000
      
      ------------------------------------------------------------------------------
       defcluster2 |      Coef.   Std. Err.      t    P>|t|     [95% Conf. Interval]
      -------------+----------------------------------------------------------------
               sex |
        Feminino   |   .0791542    .004837    16.36   0.000     .0696719    .0886365
                   |
           age_gp4 |
            25-39  |   .0410093   .0064778     6.33   0.000     .0283106     .053708
            40-59  |   .0670933   .0069661     9.63   0.000     .0534373    .0807494
              60+  |   .0369247   .0082763     4.46   0.000     .0207003    .0531492
                   |
         education |
       Illiterate  |  -.0228753   .0098575    -2.32   0.020    -.0421995   -.0035511
          Primary  |   .0044348   .0072147     0.61   0.539    -.0097086    .0185782
        Secondary  |  -.0083572   .0066306    -1.26   0.208    -.0213556    .0046411
                   |
              cor2 |
           Outras  |  -.0249713   .0048288    -5.17   0.000    -.0344373   -.0155052
                   |
           marital |
              nao  |   .0148764   .0047428     3.14   0.002     .0055789    .0241739
                   |
             rural |
           Urbano  |   .0222144   .0061398     3.62   0.000     .0101783    .0342506
                   |
        health_ins |
              sim  |   .0217885    .005842     3.73   0.000      .010336     .033241
                   |
           ocupado |
       desocupado  |   .0179627   .0053213     3.38   0.001      .007531    .0283944
                   |
        smoke_stat |
       ex-fumante  |   .0346644   .0065554     5.29   0.000     .0218135    .0475153
          fumante  |      .0426   .0065455     6.51   0.000     .0297685    .0554315
                   |
       bmi_cat_imp |
      underweight  |  -.0134742   .0149572    -0.90   0.368    -.0428906    .0159422
       overweight  |   .0084435   .0051098     1.65   0.099    -.0015838    .0184709
            obese  |   .0330644   .0067948     4.87   0.000     .0197398     .046389
                   |
             _cons |    -.02843   .0104435    -2.72   0.007    -.0489029    -.007957
      ------------------------------------------------------------------------------
      
    13 . 
    14 . collin defcluster2 sex age_gp4 education cor2 marital rural health_ins ocupad
      > o smoke_stat bmi_cat_imp 
      (obs=657,262)
      
        Collinearity Diagnostics
      
                              SQRT                   R-
        Variable      VIF     VIF    Tolerance    Squared
      ----------------------------------------------------
      defcluster2      1.02    1.01    0.9768      0.0232
             sex      1.13    1.06    0.8851      0.1149
         age_gp4      1.34    1.16    0.7459      0.2541
       education      1.48    1.22    0.6761      0.3239
            cor2      1.05    1.02    0.9567      0.0433
         marital      1.04    1.02    0.9650      0.0350
           rural      1.11    1.05    0.9043      0.0957
      health_ins      1.16    1.08    0.8641      0.1359
         ocupado      1.21    1.10    0.8246      0.1754
      smoke_stat      1.09    1.04    0.9204      0.0796
      bmi_cat_imp      1.03    1.02    0.9665      0.0335
      ----------------------------------------------------
        Mean VIF      1.15
      
                                 Cond
              Eigenval          Index
      ---------------------------------
          1     7.7223          1.0000
          2     0.9653          2.8284
          3     0.9219          2.8942
          4     0.6691          3.3973
          5     0.5413          3.7771
          6     0.3990          4.3993
          7     0.2890          5.1692
          8     0.2238          5.8735
          9     0.1057          8.5488
          10     0.0759         10.0839
          11     0.0716         10.3840
          12     0.0150         22.6954
      ---------------------------------
       Condition Number        22.6954 
       Eigenvalues & Cond Index computed from scaled raw sscp (w/ intercept)
       Det(correlation matrix)    0.4613
      
    15 . 
    16 . *****************************************************************************
      > ***
    17 . **********CLUSTER 3 - musculokeletal cluster (Table 4)
    18 . *****************************************************************************
      > ***
    19 . mi estimate: svy: regress defcluster3 i.sex i.age_gp4 ib3.education i.cor2 ib
      > 1.marital i.smoke_stat ib2.af_total_cat ib2.bmi_cat_imp 
      
      Multiple-imputation estimates                 Imputations       =           32
      Survey: Linear regression                     Number of obs     =       60,202
      
      Number of strata  =         1                 Population size   =  146,308,458
      Number of PSUs    =     6,055
                                                    Average RVI       =       0.0509
                                                    Largest FMI       =       0.3256
                                                    Complete DF       =         6054
      DF adjustment:   Small sample                 DF:     min       =       280.33
                                                            avg       =     5,129.73
                                                            max       =     6,050.41
      Model F test:       Equal FMI                 F(  16, 5860.8)   =        89.73
      Within VCE type:   Linearized                 Prob > F          =       0.0000
      
      -------------------------------------------------------------------------------
        defcluster3 |      Coef.   Std. Err.      t    P>|t|     [95% Conf. Interval]
      --------------+----------------------------------------------------------------
                sex |
         Feminino   |   .0847229   .0057137    14.83   0.000      .073522    .0959238
                    |
            age_gp4 |
             25-39  |   .0351385   .0076899     4.57   0.000     .0200635    .0502135
             40-59  |   .1358303   .0092931    14.62   0.000     .1176125     .154048
               60+  |   .2160865   .0110579    19.54   0.000     .1944091    .2377639
                    |
          education |
        Illiterate  |   .0803269    .013499     5.95   0.000      .053864    .1067898
           Primary  |   .0611047   .0079533     7.68   0.000     .0455134    .0766961
         Secondary  |   .0208131   .0079427     2.62   0.009     .0052427    .0363835
                    |
               cor2 |
            Outras  |  -.0149592   .0063626    -2.35   0.019    -.0274321   -.0024863
                    |
            marital |
               nao  |   -.024162   .0058798    -4.11   0.000    -.0356885   -.0126355
                    |
         smoke_stat |
        ex-fumante  |   .0715393    .008601     8.32   0.000     .0546782    .0884003
           fumante  |    .048038   .0088428     5.43   0.000     .0307029     .065373
                    |
       af_total_cat |
              nada  |  -.0473409   .0066247    -7.15   0.000    -.0603278   -.0343541
      insuficiente  |  -.0228261   .0077398    -2.95   0.003    -.0379989   -.0076532
                    |
        bmi_cat_imp |
       underweight  |  -.0210991   .0205618    -1.03   0.306    -.0615743    .0193762
        overweight  |   .0167468    .007126     2.35   0.019     .0027688    .0307248
             obese  |   .0460584   .0089176     5.16   0.000     .0285589    .0635579
                    |
              _cons |   .0390675   .0106841     3.66   0.000     .0181228    .0600122
      -------------------------------------------------------------------------------
      
    20 . 
    21 . collin defcluster3 sex age_gp4 education cor2 marital smoke_stat af_total_cat
      >  bmi_cat_imp 
      (obs=657,262)
      
        Collinearity Diagnostics
      
                              SQRT                   R-
        Variable      VIF     VIF    Tolerance    Squared
      ----------------------------------------------------
      defcluster3      1.07    1.04    0.9314      0.0686
             sex      1.04    1.02    0.9602      0.0398
         age_gp4      1.35    1.16    0.7432      0.2568
       education      1.28    1.13    0.7840      0.2160
            cor2      1.03    1.01    0.9714      0.0286
         marital      1.02    1.01    0.9843      0.0157
      smoke_stat      1.09    1.04    0.9185      0.0815
      af_total_cat      1.07    1.03    0.9360      0.0640
      bmi_cat_imp      1.03    1.02    0.9705      0.0295
      ----------------------------------------------------
        Mean VIF      1.11
      
                                 Cond
              Eigenval          Index
      ---------------------------------
          1     6.9417          1.0000
          2     0.8192          2.9110
          3     0.6745          3.2082
          4     0.4313          4.0119
          5     0.3883          4.2282
          6     0.3246          4.6242
          7     0.2483          5.2872
          8     0.0800          9.3138
          9     0.0738          9.6987
          10     0.0183         19.4874
      ---------------------------------
       Condition Number        19.4874 
       Eigenvalues & Cond Index computed from scaled raw sscp (w/ intercept)
       Det(correlation matrix)    0.6317
      
    22 . 
    23 . *****************************************************************************
      > ***
    24 . **********CLUSTER 4 - respiratory cluster - table 5
    25 . *****************************************************************************
      > ***
    26 . mi estimate: svy: regress defcluster4 i.sex i.age_gp4 i.cor2 ib2.rural i.smok
      > e_stat ib2.af_total_cat ib2.bmi_cat_imp 
      
      Multiple-imputation estimates                 Imputations       =           32
      Survey: Linear regression                     Number of obs     =       60,202
      
      Number of strata  =         1                 Population size   =  146,308,458
      Number of PSUs    =     6,055
                                                    Average RVI       =       0.0276
                                                    Largest FMI       =       0.1139
                                                    Complete DF       =         6054
      DF adjustment:   Small sample                 DF:     min       =     1,667.95
                                                            avg       =     5,171.27
                                                            max       =     6,050.92
      Model F test:       Equal FMI                 F(  13, 5977.1)   =        11.72
      Within VCE type:   Linearized                 Prob > F          =       0.0000
      
      -------------------------------------------------------------------------------
        defcluster4 |      Coef.   Std. Err.      t    P>|t|     [95% Conf. Interval]
      --------------+----------------------------------------------------------------
                sex |
         Feminino   |   .0181172   .0034733     5.22   0.000     .0113082    .0249261
                    |
            age_gp4 |
             25-39  |  -.0160254   .0055694    -2.88   0.004    -.0269435   -.0051073
             40-59  |  -.0228821   .0053902    -4.25   0.000    -.0334488   -.0123154
               60+  |   .0044654   .0065779     0.68   0.497    -.0084297    .0173606
                    |
               cor2 |
            Outras  |  -.0122189   .0033383    -3.66   0.000    -.0187631   -.0056747
                    |
              rural |
            Urbano  |   .0179645   .0037957     4.73   0.000     .0105236    .0254054
                    |
         smoke_stat |
        ex-fumante  |    .026691   .0050786     5.26   0.000     .0167352    .0366468
           fumante  |   .0281457   .0054967     5.12   0.000     .0173702    .0389213
                    |
       af_total_cat |
              nada  |  -.0113493   .0038735    -2.93   0.003    -.0189427   -.0037559
      insuficiente  |  -.0065458   .0040409    -1.62   0.105    -.0144674    .0013759
                    |
        bmi_cat_imp |
       underweight  |   .0192809   .0146305     1.32   0.188    -.0094115    .0479734
        overweight  |   .0055427   .0039636     1.40   0.162    -.0022316    .0133169
             obese  |   .0216557   .0050807     4.26   0.000     .0116925    .0316189
                    |
              _cons |   .0389246   .0066097     5.89   0.000     .0259672    .0518821
      -------------------------------------------------------------------------------
      
    27 . 
    28 . collin defcluster4 sex age_gp4 cor2 rural smoke_stat af_total_cat bmi_cat_imp
      >  
      (obs=657,262)
      
        Collinearity Diagnostics
      
                              SQRT                   R-
        Variable      VIF     VIF    Tolerance    Squared
      ----------------------------------------------------
      defcluster4      1.00    1.00    0.9957      0.0043
             sex      1.04    1.02    0.9624      0.0376
         age_gp4      1.10    1.05    0.9075      0.0925
            cor2      1.02    1.01    0.9852      0.0148
           rural      1.02    1.01    0.9809      0.0191
      smoke_stat      1.06    1.03    0.9420      0.0580
      af_total_cat      1.06    1.03    0.9437      0.0563
      bmi_cat_imp      1.02    1.01    0.9786      0.0214
      ----------------------------------------------------
        Mean VIF      1.04
      
                                 Cond
              Eigenval          Index
      ---------------------------------
          1     6.4041          1.0000
          2     0.9484          2.5986
          3     0.6646          3.1041
          4     0.3923          4.0404
          5     0.2912          4.6898
          6     0.1118          7.5692
          7     0.0887          8.4973
          8     0.0807          8.9061
          9     0.0182         18.7531
      ---------------------------------
       Condition Number        18.7531 
       Eigenvalues & Cond Index computed from scaled raw sscp (w/ intercept)
       Det(correlation matrix)    0.8562
      
    29 . 
    30 . log close
            name:  <unnamed>
             log:  G:\Marianna_Cancela\Tese Januse\analise_complementar\collinearity_
      > tests.smcl
        log type:  smcl
       closed on:  15 Oct 2018, 15:04:13
      -------------------------------------------------------------------------------
